# Supplementary material for: Protists in the Insect Rearing Industry: Benign Passengers or Potential Risk?
Source: Insects. 2022 May 21;13(5):482. doi: 10.3390/insects13050482 (PMC9144225; doi:10.3390/insects13050482)
Supplement: Supplementary file 1 [file insects-13-00482-s001.zip]

Archive with 1 entries (1 files):
- insects-1686009-supplementary.pdf
